# Supplementary material for: NPY-mediated synaptic plasticity in the extended amygdala prioritizes feeding during starvation
Source: Nat Commun. 2024 Jun 27;15:5439. doi: 10.1038/s41467-024-49766-0 (PMC11211344; doi:10.1038/s41467-024-49766-0)
Supplement: Supplementary file 4 — Source Data [file 41467_2024_49766_MOESM4_ESM.xlsx]

## Sheet: Fig. 1
c	AgRP -> BNST - Light cycle food intake
	Ctrl												AgRP_ChR2
Time (h)	Animal 1	Animal 2	Animal 3	Animal 4	Animal 5	Animal 6	Animal 7	Animal 8	Animal 9	Mean		Time (h)	Animal 1	Animal 2	Animal 3	Mean
0	0	0	0	0	0	0	0	0	0	0		0	0	0	0	0
0.5	0	0.01	0	0	0	0.01	0	0.01	0	0.00333333		0.5	0	0.62	0.32	0.313333
1	0	0.01	0	0.03	0.19	0.12	0	0.03	0	0.0422222		1	0.38	0.86	0.32	0.52
1.5	0	0.01	0.01	0.03	0.19	0.12	0.01	0.03	0	0.0444444		1.5	0.59	0.95	0.66	0.733333
2	0	0.01	0.01	0.03	0.19	0.12	0.36	0.03	0	0.0833333		2	0.75	1.35	0.99	1.03
Animal	Ctrl	AgRP ChR2
1	0	0.75
2	0.01	1.35
3	0.01	0.99
4	0.03
5	0.19
6	0.12
7	0.36
8	0.03
9	0
Mean	0.0833333	1.03
d	CeA -> BNST - Dark cycle food intake
	Ctrl										5 Hz										10 Hz
Time (h)	Animal 1	Animal 2	Animal 3	Animal 4	Animal 5	Animal 6	Animal 7	Mean		Time (h)	Animal 1	Animal 2	Animal 3	Animal 4	Animal 5	Animal 6	Animal 7	Mean		Time (h)	Animal 1	Animal 2	Animal 3	Animal 4	Animal 5	Animal 6	Animal 7	Mean
0	0	0	0	0	0	0	0	0		0	0	0	0	0	0	0	0	0		0	0	0	0	0	0	0	0	0
0.5	0.37	0.02	0.02	0.05	0.17	0	0.04	0.0957143		0.5	0	0.13	0	0	0	0	0	0.0185714		0.5	0	0	0	0	0.02	0	0.01	0.00428571
1	0.37	0.12	0.02	0.1	0.17	0.11	0.06	0.135714		1	0.03	0.17	0	0	0	0	0	0.0285714		1	0	0	0.02	0	0.02	0.01	0.01	0.00857143
2	0.6	0.34	0.06	0.13	0.41	0.41	0.06	0.287143		2	0.06	0.41	0	0.1	0.3	0.09	0.06	0.145714		2	0	0.04	0.02	0.11	0.11	0.01	0.02	0.0442857
3	0.8	0.4	0.23	0.69	0.75	0.71	0.5	0.582857		3	0.24	0.41	0.08	0.18	0.54	0.32	0.13	0.271429		3	0.16	0.04	0.02	0.51	0.27	0.01	0.02	0.147143
4	1.19	0.62	0.49	0.95	1	1.1	0.5	0.835714		4	0.49	0.62	0.17	0.44	0.73	0.62	0.2	0.467143		4	0.16	0.16	0.02	0.91	0.32	0.01	0.11	0.241429
5	1.21	1	0.82	1.25	1.22	1.31	0.94	1.10714		5	0.74	1.07	0.2	0.74	1.01	1.14	0.38	0.754286		5	1.29	0.7	0.02	1.51	0.93	0.67	0.79	0.844286
Animal	Ctrl	5 Hz	10 Hz
1	1.19	0.49	0.16
2	0.62	0.62	0.16
3	0.49	0.17	0.02
4	0.95	0.44	0.91
5	1	0.73	0.32
6	1.1	0.62	0.01
7	0.5	0.2	0.11
Mean	0.835714	0.467143	0.241429

## Sheet: Extended Data Fig. 2
b	AgRP -> BNST Light cylce
	Ctrl
Time (min)	Animal 1	Animal 2	Animal 3	Animal 4	Animal 5	Animal 6	Animal 7	Animal 8	Mean			5 Hz
0	0	0	0	0	0	0	0	0	0		Time (min)	Animal 1	Animal 2	Animal 3	Animal 4	Animal 5	Animal 6	Animal 7	Animal 8	Mean
20	0.02	0	0	0.02	0.32	0	0	0	0.045		0	0	0	0	0	0	0	0	0	0
40	0.09	0.02	0.01	0.04	0.32	0	0	0	0.06		20	0.23	0.11	0	0.04	0.29	0	0.1	0	0.09625
60	0.11	0.07	0.02	0.05	0.32	0	0	0	0.07125		40	0.23	0.3	0	0.3	0.44	0	0.1	0	0.17125
120	0.15	0.15	0.07	0.11	0.36	0	0	0	0.105		60	0.32	0.3	0	0.39	0.58	0	0.1	0	0.21125
											120	0.37	0.57	0.14	0.6	1.26	0	0.33	0.06	0.41625
c	CeA -> BNST Dark cycle
	Ctrl										2.5 Hz										7.5 Hz
Time (h)	Animal 1	Animal 2	Animal 3	Animal 4	Animal 5	Animal 6	Animal 7	Mean		Time (h)	Animal 1	Animal 2	Animal 3	Animal 4	Animal 5	Animal 6	Animal 7	Mean		Time (h)	Animal 1	Animal 2	Animal 3	Animal 4	Animal 5	Animal 6	Animal 7	Mean
0	0	0	0	0	0	0	0	0		0	0	0	0	0	0	0	0	0		0	0	0	0	0	0	0	0	0
0.5	0.01	0.01	0.06	0.03	0.01	0	0	0.0171429		0.5	0.01	0.36	0.03	0.05	0.05	0.07	0.01	0.0828571		0.5	0	0	0	0	0	0	0	0
1	0.01	0.36	0.06	0.03	0.35	0	0.04	0.121429		1	0.01	0.36	0.06	0.05	1.23	0.13	0.15	0.284286		1	0	0	0	0	0.09	0	0	0.0128571
2	0.37	0.42	0.32	0.53	0.56	0.64	0.32	0.451429		2	0.31	0.69	0.41	0.2	1.23	0.29	0.38	0.501429		2	0	0	0	0	0.09	0.01	0.13	0.0328571
3	0.82	0.66	0.48	0.58	1.03	0.64	0.5	0.672857		3	0.58	0.76	0.77	0.49	1.23	0.65	0.41	0.698571		3	0	0.02	0	0.38	0.29	0.31	0.13	0.161429
4	0.86	1.04	1.4	1.03	1.23	1.01	0.69	1.03714		4	0.8	1.1	0.93	0.82	1.23	1.57	0.63	1.01143		4	0	0.39	0.18	0.61	0.32	0.52	0.17	0.312857
5	1	1.4	1.4	1.03	1.41	1.43	1.03	1.24286		5	1.18	1.36	1.38	0.89	1.51	1.57	0.93	1.26		5	0	0.89	0.45	0.95	0.74	1.07	0.69	0.684286
d	CeA -> BNST Light cycle
	Ctrl										10 Hz
Time (h)	Animal 1	Animal 2	Animal 3	Animal 4	Animal 5	Animal 6	Animal 7	Mean		Time (h)	Animal 1	Animal 2	Animal 3	Animal 4	Animal 5	Animal 6	Animal 7	Mean
0	0	0	0	0	0	0	0	0		0	0	0	0	0	0	0	0	0
0.5	0	0.03	0	0.01	0.02	0.02	0	0.0114286		0.5	0	0	0	0	0	0.01	0	0.00142857
1	0	0.13	0.07	0.01	0.07	0.02	0	0.0428571		1	0	0.01	0	0.02	0	0.02	0	0.00714286
1.5	0	0.13	0.07	0.01	0.08	0.02	0	0.0442857		1.5	0	0.02	0	0.02	0	0.03	0	0.01
2	0	0.13	0.07	0.01	0.1	0.02	0	0.0471429		2	0	0.02	0	0.02	0	0.04	0	0.0114286
e	CeA -> BNST (no ChR2) Dark cycle
	Ctrl								Ctrl
Time (h)	Animal 1	Animal 2	Animal 3	Animal 4	Animal 5	Mean		Time (h)	Animal 1	Animal 2	Animal 3	Animal 4	Animal 5	Mean
0	0	0	0	0	0	0		0	0	0	0	0	0	0
0.5	0.22	0	0	0.04	0.02	0.056		0.5	0.25	0.03	0	0.1	0	0.076
1	0.41	0	0	0.15	0.04	0.12		1	0.28	0.05	0	0.12	0	0.09
2	0.42	0.13	0.03	0.25	0.04	0.174		2	0.72	0.07	0.35	0.17	0.12	0.286
3	0.77	0.34	0.04	0.63	0.04	0.364		3	0.91	0.08	0.48	0.45	0.12	0.408
4	0.97	0.67	0.1	1.17	0.19	0.62		4	1.26	0.23	0.48	0.67	0.12	0.552
5	0.96	0.81	0.1	1.3	0.29	0.692		5	1.43	0.48	0.9	0.77	0.12	0.74

## Sheet: Fig. 2
c	AgRP -> BNST vs. CeA -> BNST
	AgRP -> BNST - Connectivity																CeA -> BNST - Connectivtiy
	Animal 1	Animal 2	Animal 3	Animal 4	Animal 5	Animal 6	Animal 7	Animal 8	Animal 9	Animal 10	Animal 11	Animal 12	Animal 13	Sum			Animal 1	Animal 2	Animal 3	Animal 4	Animal 5	Sum
Connected Cells	1	0	0	0	0	2	1	0	0	0	1	1	1	7		Connected Cells	12	10	11	14	15	62
Total Cells	10	4	5	4	16	16	6	12	6	22	26	20	9	156		Total Cells	13	10	12	14	15	64
	AgRP -> BNST - Amplitudes (pA)																CeA -> BNST - Amplitudes
	Animal 1	Animal 2	Animal 3	Animal 4	Animal 5	Animal 6	Animal 7	Animal 8	Animal 9	Animal 10	Animal 11	Animal 12	Animal 13	Mean			Animal 1	Animal 2	Animal 3	Animal 4	Animal 5	Mean
	197.71					54.6265	74.8553				263.855	91.9935	31.8604	105.497			1588.32	2113.28	613.647	633.911	783.661	839.528
						23.5748											41.9922	525.696	68.7866	3693.24	1940.58
																	1030.58	775.604	646.24	645.294	1635.16
																	73.7915	1105.93	43.0298	285.37	1811.19
																	535.767	616.302	940.247	917.236	75.0732
																	672.607	1002.99	1611.33	516.083	1357.64
																	1091.46	1504.46	856.75	1203.55	177.399
																	67.2913	553.345	314.453	364.532	376.74
																	1187.07	1070.31	790.344	1150.45	756.287
																	442.963	1687.81	571.808	1068.94	376.19
																	1062.81		253.448	2103.73	667.48
																	136.658			1247.56	188.446
																				705.963	471.863
																				900.909	226.471
																					172.668
	AgRP -> BNST - Latency (msec.)																CeA -> BNST - Latency (msec.)
	Animal 1	Animal 2	Animal 3	Animal 4	Animal 5	Animal 6	Animal 7	Animal 8	Animal 9	Animal 10	Animal 11	Animal 12	Animal 13	Mean			Animal 1	Animal 2	Animal 3	Animal 4	Animal 5	Mean
	16.3543					8.3	10.7414				9.093	10.2822	11.526	10.6496			4.223	3.426	4.037	3.353	2.807	4.09528
						8.25											6.3123	4.71	5.575	2.794	2.67
																	4.07	5.928	3.941	3.644	2.821
																	7.192	3.985	3.832	3.726	3.143
																	4.78	4.876	3.217	3.893	4.369
																	4.564	5.582	4.864	2.922	3.5
																	4.269	3.19	4.775	3.261	4.416
																	9.58625	3.926	4.032	3.242	4.227
																	4.01	3.643	4.43	3.062	3.558
																	4.642	3.081	4.457	2.868	4.31
																	4.802		3.38	2.695	4.052
																	4.679			2.52	4.515
																				2.931	4.831
																				2.955	4.446
																					4.36
	AgRP -> BNST - Jitter																CeA -> BNST - Jitter
	Animal 1	Animal 2	Animal 3	Animal 4	Animal 5	Animal 6	Animal 7	Animal 8	Animal 9	Animal 10	Animal 11	Animal 12	Animal 13	Mean			Animal 1	Animal 2	Animal 3	Animal 4	Animal 5	Mean
	0.224144					0.207872	0.156722				0.0594633	0.153445	0.168406	0.178717			0.0895395	0.0959451	0.0935703	0.0574546	0.0643679	0.09909
						0.280966											0.22347	0.0569787	0.198225	0.045592	0.10633
																	0.0451714	0.10042	0.0469169	0.0761846	0.096045
																	0.143414	0.0439644	0.0713811	0.0848725	0.0794506
																	0.0493988	0.101504	0.0558961	0.0514748	0.203436
																	0.0503383	0.0680802	0.121298	0.0927441	0.127439
																	0.0754329	0.0511056	0.0426715	0.0624694	0.19862
																	0.554217	0.116515	0.0857703	0.088037	0.0370558
																	0.0296934	0.0632348	0.122692	0.077983	0.0769455
																	0.105506	0.0616104	0.14776	0.0814869	0.180836
																	0.144046		0.137148	0.0588581	0.0801961
																	0.110358			0.0423694	0.0838866
																				0.0903602	0.0704021
																				0.0552678	0.11178
																					0.158358
	AgRP -> BNST - CV																CeA -> BNST - CV
	Animal 1	Animal 2	Animal 3	Animal 4	Animal 5	Animal 6	Animal 7	Animal 8	Animal 9	Animal 10	Animal 11	Animal 12	Animal 13	Mean			Animal 1	Animal 2	Animal 3	Animal 4	Animal 5	Mean
	0.994741					2.11151	0.883885				0.418258	0.389526	0.0500473	0.885471			0.182687	0.0889741	0.199258	0.170124	0.0901616	0.213142
						1.35033											0.435497	0.147394	0.481971	0.087878	0.111733
																	0.0474709	0.254085	0.146435	0.142475	0.128118
																	0.22768	0.124513	0.576522	0.13741	0.163474
																	0.239232	0.202185	0.272465	0.0790133	0.590248
																	0.346562	0.195436	0.142671	0.237102	0.181816
																	0.0619966	0.196738	0.240957	0.0852014	0.542661
																	0.56618	0.152932	0.271971	0.233726	0.169899
																	0.235433	0.172732	0.160295	0.101959	0.155299
																	0.240835	0.108365	0.43208	0.195907	0.29602
																	0.189991		0.145902	0.0532515	0.146187
																	0.474131			0.168158	0.208085
																				0.120731	0.120797
																				0.0788621	0.290344
																					0.166612
e	AgRP -> BNST-MC4R & AgRP -> BNST-NPY1R
	AgRP -> BNST-MC4R-positive - Connectivity										AgRP -> BNST-NPY1R-positive - Connectivity
	Animal 1	Animal 2	Animal 3	Animal 4	Animal 5	Animal 6	Animal 7	Sum			Animal 1	Animal 2	Animal 3	Sum
Connected Cells	0	0	1	1	2	0	0	4		Connected Cells	0	1	0	1
Total Cells	12	12	24	7	14	7	10	86		Total Cells	8	12	8	28
	AgRP -> BNST-MC4R-positive - Connectivity										AgRP -> BNST-NPY1R-negative - Connectivity
	Animal 1	Animal 2	Animal 3	Animal 4	Animal 5	Animal 6	Animal 7	Sum			Animal 1	Animal 2	Animal 3	Sum
Connected Cells	0	1		0	1	0	0	2		Connected Cells	1	0	0	1
Total Cells	7	16		7	7	8	4	49		Total Cells	7	6	8	21

## Sheet: Extended Data Fig. 3
a	AgRP -> BNST vs. CeA -> BNST - Response rate; PP ratio; PP probability
	AgRP -> BNST - Response rate (%)																CeA -> BNST - Response rate (%)
	Animal 1	Animal 2	Animal 3	Animal 4	Animal 5	Animal 6	Animal 7	Animal 8	Animal 9	Animal 10	Animal 11	Animal 12	Animal 13	Mean			Animal 1	Animal 2	Animal 3	Animal 4	Animal 5	Mean
	70					20	70				100	90	50	62.86			100	100	100	100	100	98.87
						40											100	100	100	100	100
																	100	100	100	100	100
																	100	100	50	100	100
																	100	100	100	100	100
																	100	100	100	100	100
																	100	100	100	100	100
																	80	100	100	100	100
																	100	100	100	100	100
																	100	100	100	100	100
																	100		100	100	100
																	100			100	100
																				100	100
																				100	100
																					100
	AgRP -> BNST - PP ratio																CeA -> BNST - PP ratio
	Animal 1	Animal 2	Animal 3	Animal 4	Animal 5	Animal 6	Animal 7	Animal 8	Animal 9	Animal 10	Animal 11	Animal 12	Animal 13	Mean			Animal 1	Animal 2	Animal 3	Animal 4	Animal 5	Mean
	-					1.04861	1.6286				0.864659	1.37825	-	1.23			0.703975	0.798102	0.557048	0.718055	0.354136	0.5813
						-											0.393808	0.66617	0.994068	0.496121	0.386744
																	0.706242	0.488272	0.375274	0.653886	0.55852
																	0.517597	0.562373	1.94935	0.626901	0.464068
																	0.598487	0.360731	0.518402	0.639689	-
																	0.629303	0.589526	0.609749	0.577381	0.320645
																	0.506766	0.61532	0.52242	0.595696	0.778529
																	0.420641	0.717608	0.470683	0.577634	0.331767
																	0.720622	0.647726	0.616839	0.884859	0.398394
																	0.858985	0.517695	0.78368	0.766241	0.371495
																	0.588655		0.5454	0.637774	0.286998
																	0.419963			0.542088	0.325266
																				0.529999	0.34176
																				0.433864	0.498471
																					0.389668
	AgRP -> BNST - PP probability (%)																CeA -> BNST - PP probability (%)
	Animal 1	Animal 2	Animal 3	Animal 4	Animal 5	Animal 6	Animal 7	Animal 8	Animal 9	Animal 10	Animal 11	Animal 12	Animal 13	Mean			Animal 1	Animal 2	Animal 3	Animal 4	Animal 5	Mean
	0					20	80				100	100	0	42.86			100	100	100	100	100	97.7
						0											100	100	100	100	100
																	100	100	100	100	100
																	60	100	60	100	100
																	100	100	100	100	-
																	100	100	100	100	100
																	100	100	100	100	100
																	60	100	100	100	100
																	100	100	100	100	100
																	100	100	100	100	100
																	100		100	100	100
																	100			100	100
																				100	100
																				100	80
																					100
b	AgRP -> BNST vs. CeA -> BNST - PP probability
AgRP -> BNST - PP probability (%)
	Animal 1	Animal 6		Animal 7	Animal 11	Animal 12	Animal 13	Mean
only first:	0.4	0.2	0.2	0	0	0	0.6	42.86
only second:	0	0.4	0	0.2	0	0	0.2	20
first & second:	0	0.2	0	0.8	1	1	0	11.43
no response at all:	0.6	0.2	0.8	0	0	0	0.2	24.71
	CeA -> BNST - PP probability (%)
	Animal 1												Animal 2										Animal 3											Animal 4														Animal 5
only first:	0	0	0	0.4	0	0	0	0.2	0	0	0	0	0	0	0	0	0	0	0	0	0	0	0	0	0	0.4	0	0	0	0	0	0	0	0	0	0	0	0	0	0	0	0	0	0	0	0	0	0	0
only second:	0	0	0	0	0	0	0	0.2	0	0	0	0	0	0	0	0	0	0	0	0	0	0	0	0	0	0	0	0	0	0	0	0	0	0	0	0	0	0	0	0	0	0	0	0	0	0	0	0	0
first & second:	1	1	1	0.6	1	1	1	0.6	1	1	1	1	1	1	1	1	1	1	1	1	1	1	1	1	1	0.6	1	1	1	1	1	1	1	1	1	1	1	1	1	1	1	1	1	1	1	1	1	1	1
no response at all:	0	0	0	0	0	0	0	0	0	0	0	0	0	0	0	0	0	0	0	0	0	0	0	0	0	0	0	0	0	0	0	0	0	0	0	0	0	0	0	0	0	0	0	0	0	0	0	0	0
c	AgRP -> PVH - Connectivtiy
	AgRP -> PVH - Connectivity
	Animal 1	Animal 2	Animal 3				Sum
Connected Cells	4	5	5				14
Total Cells	12	14	13				39
d	AgRP_AAV-ChR2 -> BNST - Connectivtiy
	AgRP -> BNST - Connectivity
	Animal 1	Animal 2	Animal 3	Animal 4			Sum
Connected Cells	1	2	0	0			3
Total Cells	20	18	15	17			70
[truncated: 13 more columns]

## Sheet: Fig. 3
b	AgRP -> BNST fed vs. fasted - Connectivity; Amplitude
	AgRP -> BNST - Connectivity (fed)																AgRP -> BNST - Connectivity (fasted)
	Animal 1	Animal 2	Animal 3	Animal 4	Animal 5	Animal 6	Animal 7	Animal 8	Animal 9	Animal 10	Animal 11	Animal 12	Animal 13	Sum			Animal 1	Animal 2	Animal 3	Animal 4	Animal 5	Animal 6	Animal 7	Animal 8	Animal 9	Animal 10	Animal 11	Sum
Connected Cells	1	0	0	0	0	2	1	0	0	0	1	1	1	7		Connected Cells	5	1	0	5	2	1	1	2	0	2	1	20
Total Cells	10	4	5	4	16	16	6	12	6	22	26	20	9	156		Total Cells	14	23	11	18	20	13	20	18	11	6	3	167
	AgRP -> BNST - Amplitudes (pA) (fed)																AgRP -> BNST - Amplitude (pA) (fasted)
	Animal 1	Animal 2	Animal 3	Animal 4	Animal 5	Animal 6	Animal 7	Animal 8	Animal 9	Animal 10	Animal 11	Animal 12	Animal 13	Mean			Animal 1	Animal 2	Animal 3	Animal 4	Animal 5	Animal 6	Animal 7	Animal 8	Animal 9	Animal 10	Animal 11	Mean
	197.71					54.6265	74.8553				263.855	91.9935	31.8604	105.497			53.7872	19.2261		48.2178	81.0242	24.4141	97.1985	22.7356		37.3077	23.1934	50.3584
						23.5748											38.147			67.9016	69.519			86.2732		50.6592
																	100.517			58.96
																	28.6865			14.3433
																	31.1618			53.894
c	AgRP -> BNST fed vs. fasted - Latency; Jitter; CV; PP probability
	AgRP -> BNST - Latency (msec.) (fed)																AgRP -> BNST - Latency (msec.) (fasted)
	Animal 1	Animal 2	Animal 3	Animal 4	Animal 5	Animal 6	Animal 7	Animal 8	Animal 9	Animal 10	Animal 11	Animal 12	Animal 13	Mean			Animal 1	Animal 2	Animal 3	Animal 4	Animal 5	Animal 6	Animal 7	Animal 8	Animal 9	Animal 10	Animal 11	Mean
	16.3543					8.3	10.7414				9.093	10.2822	11.526	10.6496			8.03	6.85		11.11	7.228	11.0025	6.32875	10.98		9.0625	6.205	9.26141
						8.25											11.29			8.55	6.828			9.245		8.7175
																	6.73875			9.623
																	11.6883			11.21
																	10.1389			14.402
	AgRP -> BNST - Jitter (fed)																AgRP -> BNST - Jitter (fasted)
	Animal 1	Animal 2	Animal 3	Animal 4	Animal 5	Animal 6	Animal 7	Animal 8	Animal 9	Animal 10	Animal 11	Animal 12	Animal 13	Mean			Animal 1	Animal 2	Animal 3	Animal 4	Animal 5	Animal 6	Animal 7	Animal 8	Animal 9	Animal 10	Animal 11	Mean
	0.224144					0.207872	0.156722				0.0594633	0.153445	0.168406	0.178717			0.260114	-		-	0.16195	0.0616541	0.43789	0.0618235		0.157327	0.165238	0.163787
						0.280966											0.0574093			0.181965	0.177542			0.136014		0.252926
																	0.099295			0.0866619
																	0.324902			0.0504626
																	0.0625436			0.21245
	AgRP -> BNST - CV (fed)																AgRP -> BNST - CV (fasted)
	Animal 1	Animal 2	Animal 3	Animal 4	Animal 5	Animal 6	Animal 7	Animal 8	Animal 9	Animal 10	Animal 11	Animal 12	Animal 13	Mean			Animal 1	Animal 2	Animal 3	Animal 4	Animal 5	Animal 6	Animal 7	Animal 8	Animal 9	Animal 10	Animal 11	Mean
	0.994741					2.11151	0.883885				0.418258	0.389526	0.0500473	0.885471			1.79381	-		-	0.577295	1.54616	0.776068	2.15752		1.32557	0.0744323	1.08186
						1.35033											1.23386			0.78253	1.40344			0.609996		1.33557
																	0.664341			0.38208
																	0.903819			1.41618
																	0.604251			1.88664
	AgRP -> BNST - PP probability (%) (fed)																AgRP -> BNST - PP probability (fasted)
	Animal 1	Animal 2	Animal 3	Animal 4	Animal 5	Animal 6	Animal 7	Animal 8	Animal 9	Animal 10	Animal 11	Animal 12	Animal 13	Mean			Animal 1	Animal 2	Animal 3	Animal 4	Animal 5	Animal 6	Animal 7	Animal 8	Animal 9	Animal 10	Animal 11	Mean
	0					20	80				100	100	0	42.8571			40	-		-	0	10	60	60		10	0	31.1111
						0											20			0	0			0		0
																	80			0
																	60			80
																	60			80
e	CeA -> BNST fed vs. fasted - Connectivity; Amplitude
	CeA -> BNST - Connectivity (fed)																CeA -> BNST - Connectivity (fasted)
	Animal 1	Animal 2	Animal 3	Animal 4	Animal 5	Sum											Animal 1	Animal 2	Animal 3	Animal 4	Animal 5	Sum
Connected Cells	12	10	11	14	15	62										Connected Cells	10	15	13	16	11	65
Total Cells	13	10	12	14	15	64										Total Cells	12	15	13	18	11	69
	CeA -> BNST - Amplitudes (fed)																CeA -> BNST - Amplitudes (fasted)
	Animal 1	Animal 2	Animal 3	Animal 4	Animal 5	Mean											Animal 1	Animal 2	Animal 3	Animal 4	Animal 5	Mean
	1588.32	2113.28	613.647	633.911	783.661	839.528											76.7517	133.453	682.831	96.7407	964.508	476.754
	41.9922	525.696	68.7866	3693.24	1940.58												142.822	252.136	451.843	206.642	1275.18
	1030.58	775.604	646.24	645.294	1635.16												40.6647	967.255	256.866	81.6515	373.779
	73.7915	1105.93	43.0298	285.37	1811.19												144.47	766.113	514.832	72.0825	1275.67
	535.767	616.302	940.247	917.236	75.0732												22.1761	245.27	152.405	85.8561	1424.74
	672.607	1002.99	1611.33	516.083	1357.64												19.3787	650.146	125	616.089	1321.41
	1091.46	1504.46	856.75	1203.55	177.399												254.303	319.275	69.4784	624.329	1209.72
	67.2913	553.345	314.453	364.532	376.74												28.127	992.126	394.226	936.798	740.814
	1187.07	1070.31	790.344	1150.45	756.287												657.623	3048.95	645.691	73.7305	691.132
	442.963	1687.81	571.808	1068.94	376.19												69.0002	1458.63	159.821	40.9614	164.276
	1062.81		253.448	2103.73	667.48													21.2945	306.061	928.07	27.4222
	136.658			1247.56	188.446													39.1981	121.358	1392.12
				705.963	471.863													392.365	165.894	195.679
				900.909	226.471													92.2852		356.934
					172.668													26.1943		492.676
																				413.666
f	CeA -> BNST fed vs. fasted - Latency; Jitter; CV; PP probability
	CeA -> BNST - Latency (fed)																CeA -> BNST - Latency (fasted)
	Animal 1	Animal 2	Animal 3	Animal 4	Animal 5	Mean											Animal 1	Animal 2	Animal 3	Animal 4	Animal 5	Mean
	4.223	3.426	4.037	3.353	2.807	4.09528											10.824	5.087	4.725	3.906	2.969	5.0851
	6.3123	4.71	5.575	2.794	2.67												7.23143	3.684	4.014	8.79125	2.808
	4.07	5.928	3.941	3.644	2.821												6.99875	4.001	4.365	11.09	3.038
	7.192	3.985	3.832	3.726	3.143												7.052	4.286	4.069	10.652	2.703
	4.78	4.876	3.217	3.893	4.369												8.67667	4.763	5.273	10.0317	3.097
	4.564	5.582	4.864	2.922	3.5												11.85	4.699	5.401	2.835	2.367
	4.269	3.19	4.775	3.261	4.416												3.66	4.349	10.7778	2.869	2.803
	9.58625	3.926	4.032	3.242	4.227												7.235	4.448	3.943	2.842	3.413
	4.01	3.643	4.43	3.062	3.558												3.464	2.936	3.314	5.681	2.733
	4.642	3.081	4.457	2.868	4.31												4.126	3.5025	4.108	5.94556	3.531
	4.802		3.38	2.695	4.052													7.19778	5.242	3.378	7.89186
	4.679			2.52	4.515													6.27556	5.87	3.408
				2.931	4.831													5.111	4.437	3.824
				2.955	4.446													5.253		2.86
					4.36													5.80667		3.498
																				3.51
	CeA -> BNST - Jitter (fed)																CeA -> BNST - Jitter (fasted)
	Animal 1	Animal 2	Animal 3	Animal 4	Animal 5	Mean											Animal 1	Animal 2	Animal 3	Animal 4	Animal 5	Mean
	0.0895395	0.0959451	0.0935703	0.0574546	0.0643679	0.09909											0.267638	0.228253	0.0732005	0.132362	0.0927778	0.153857
	0.22347	0.0569787	0.198225	0.045592	0.10633												0.196379	0.0997694	0.0496204	0.228919	0.120427
	0.0451714	0.10042	0.0469169	0.0761846	0.096045												0.193402	0.0545993	0.184649	0.700035	0.0857906
	0.143414	0.0439644	0.0713811	0.0848725	0.0794506												0.233008	0.0276328	0.0836345	0.525221	0.0876881
	0.0493988	0.101504	0.0558961	0.0514748	0.203436												0.0916981	0.134329	0.0788952	0.284042	0.0622038
	0.0503383	0.0680802	0.121298	0.0927441	0.127439												0.0405766	0.115579	0.0497153	0.0845458	0.115013
	0.0754329	0.0511056	0.0426715	0.0624694	0.19862												0.0733363	0.0835719	0.417749	0.0631354	0.056385
	0.554217	0.116515	0.0857703	0.088037	0.0370558												0.175076	0.0504698	0.110121	0.120011	0.0668857
	0.0296934	0.0632348	0.122692	0.077983	0.0769455												0.104567	0.06038	0.0900005	0.590991	0.0398234
	0.105506	0.0616104	0.14776	0.0814869	0.180836												0.109511	0.0522403	0.0690598	0.12283	0.0957
	0.144046		0.137148	0.0588581	0.0801961													0.206143	0.204726	0.126552	0.404478
	0.110358			0.0423694	0.0838866													0.336601	0.284055	0.0655219
				0.0903602	0.0704021													0.202154	0.114571	0.22319
				0.0552678	0.11178													0.219891		0.0679398
					0.158358													0.0928284		0.115833
																				0.06275
	CeA -> BNST - CV (fed)																CeA -> BNST - CV (fasted)
	Animal 1	Animal 2	Animal 3	Animal 4	Animal 5	Mean											Animal 1	Animal 2	Animal 3	Animal 4	Animal 5	Mean
	0.182687	0.0889741	0.199258	0.170124	0.0901616	0.213142											0.324143	0.319179	0.140178	0.232755	0.160192	0.291819
	0.435497	0.147394	0.481971	0.087878	0.111733												0.582282	0.126809	0.281192	0.592025	0.13169
	0.0474709	0.254085	0.146435	0.142475	0.128118												0.353569	0.199613	0.188535	0.374208	0.208056
	0.22768	0.124513	0.576522	0.13741	0.163474												0.471919	0.100431	0.176028	0.220069	0.114534
	0.239232	0.202185	0.272465	0.0790133	0.590248												0.37971	0.242633	0.291765	0.334544	0.112452
	0.346562	0.195436	0.142671	0.237102	0.181816												0.0556777	0.236592	0.38058	0.33488	0.17736
	0.0619966	0.196738	0.240957	0.0852014	0.542661												0.331678	0.402123	0.602734	0.179653	0.120397
	0.56618	0.152932	0.271971	0.233726	0.169899												0.304294	0.324466	0.194899	0.0515706	0.0872796
	0.235433	0.172732	0.160295	0.101959	0.155299												0.151335	0.0833797	0.324366	0.75411	0.175005
	0.240835	0.108365	0.43208	0.195907	0.29602												0.302901	0.280245	0.524126	0.315734	0.160282
	0.189991		0.145902	0.0532515	0.146187													0.293246	0.317008	0.12802	0.69782
	0.474131			0.168158	0.208085													0.557084	0.414404	0.0847579
				0.120731	0.120797													0.503851	0.472281	0.519479
				0.0788621	0.290344													0.465037		0.281735
					0.166612													0.308895		0.273344
																				0.137084
	CeA -> BNST - PP probability (%) (fed)																CeA -> BNST - probability (%) (fasted)
	Animal 1	Animal 2	Animal 3	Animal 4	Animal 5	Mean											Animal 1	Animal 2	Animal 3	Animal 4	Animal 5	Mean
	100	100	100	100	100	97.7049											60	100	100	80	100	86.5574
	100	100	100	100	100												100	100	100	60	100
	100	100	100	100	100												20	100	100	100	100
	60	100	60	100	100												80	100	100	100	100
	100	100	100	100	-												40	100	100	100	100
	100	100	100	100	100												0	100	100	60	100
	100	100	100	100	100												100	100	60	-	100
	60	100	100	100	100												0	100	100	100	100
	100	100	100	100	100												100	100	100	100	100
	100	100	100	100	100												80	100	100	100	100
	100		100	100	100													40	100	100	0
	100			100	100													100	100	-
				100	100													20	100	100
				100	80													80		100
					100													-		-
																				100
g	CeA -> BNST - Refeesing
	CeA -> BNST - Ctrl								CeA -> BNST - 5 Hz								CeA -> BNST - 10 Hz
Time (h)	Animal 1	Animal 2	Animal 3	Animal 4	Animal 5	Animal 6	Animal 7		Animal 1	Animal 2	Animal 3	Animal 4	Animal 5	Animal 6	Animal 7		Animal 1	Animal 2	Animal 3	Animal 4	Animal 5	Animal 6	Animal 7
0	0	0	0	0	0	0	0		0	0	0	0	0	0	0		0	0	0	0	0	0	0
0.5	0.03	0.4	0.4	0.2	0.13	0.3	0.5		0.13	0.1	0.37	0.37	0	0.25	0.25		0	0	0	0	0	0.02	0.02
1	0.28	0.4	0.5	0.4	0.43	0.4	0.6		0.37	0.18	0.54	0.39	0.37	0.55	0.3		0.1	0	0.01	0	0	0.02	0.02
2	0.74	0.9	0.5	0.5	0.53	0.7	0.9		0.68	0.42	0.75	0.59	0.67	0.75	0.5		0.1	0	0.01	0	0	0.04	0.03
3	0.87	1	1.1	0.8	0.73	0.8	1.3		0.91	0.77	1.01	0.77	0.79	1.25	0.75		0.3	0	0.01	0	0	0.04	0.03
4	1.42	1.5	1.3	0.8	1.08	1.1	1.6		1.43	0.85	1.03	0.92	1.17	1.25	0.8		0.4	0	0.01	0.05	0	0.04	0.03
5	1.42	1.5	1.3	0.8	1.08	1.1	1.9		1.7	1.22	1.33	1.57	1.32	1.57	1		0.4	0.25	0.54	0.55	0.6	0.72	0.55
h	Cea -> BNST - Relative change in 4 hrs dark cycle food intake/Refeeding
	CeA -> BNST - 5 Hz								CeA -> BNST - 10 Hz
	Animal 1	Animal 2	Animal 3	Animal 4	Animal 5	Animal 6	Animal 7		Animal 1	Animal 2	Animal 3	Animal 4	Animal 5	Animal 6	Animal 7
Dark cycle	41.18	100	34.69	46.32	73	56.36	40		13.45	25.81	4.08	95.79	32	0.91	22
Refeeding	100.7	56.67	79.23	115	108.33	113.64	50		28.17	0	0.77	6.25	0	3.64	1.87

## Sheet: Extended Data Fig. 4
b	AgRP -> BNST fed vs. fasted - Response rate; PP ratio
	AgRP -> BNST - Response rate (%) (fed)															AgRP -> BNST - Response rate (%) (fasted)
	Animal 1	Animal 2	Animal 3	Animal 4	Animal 5	Animal 6	Animal 7	Animal 8	Animal 9	Animal 10	Animal 11	Animal 12	Animal 13	Mean		Animal 1	Animal 2	Animal 3	Animal 4	Animal 5	Animal 6	Animal 7	Animal 8	Animal 9	Animal 10	Animal 11	Mean
	70					20	70				100	90	50	62.8571		40	10		10	100	44.4	80	20		40	20	54.9422
						40										44.4444			80	50			100		40
																80			100
																60			40
																90			50
	AgRP -> BNST - PP ratio (%) (fed)															AgRP -> BNST - PP ratio (fasted)
	Animal 1	Animal 2	Animal 3	Animal 4	Animal 5	Animal 6	Animal 7	Animal 8	Animal 9	Animal 10	Animal 11	Animal 12	Animal 13	Mean		Animal 1	Animal 2	Animal 3	Animal 4	Animal 5	Animal 6	Animal 7	Animal 8	Animal 9	Animal 10	Animal 11	Mean
	-					1.04861	1.6286				0.864659	1.37825	-	1.23003		1.3747	-		-	-	1.49321	2.32766	1.92757		0.227066	-	1.64468
						-										2.93617			-	-			-		-
																1.94408			-
																2.49604			1.51614
																0.932973			0.915912
c	CeA -> BNST fed vs. fasted - Response rate; PP ratio
	CeA -> BNST - Amplitudes (fed)															CeA -> BNST - Amplitudes (fasted)
	Animal 1	Animal 2	Animal 3	Animal 4	Animal 5	Mean										Animal 1	Animal 2	Animal 3	Animal 4	Animal 5	Mean
	100	100	100	100	100	98.871										100	100	100	100	100	93.4273
	100	100	100	100	100											70	100	100	77.7777	100
	100	100	100	100	100											80	100	100	90	100
	100	100	50	100	100											100	100	100	100	100
	100	100	100	100	100											30	100	100	60	100
	100	100	100	100	100											25	100	100	100	100
	100	100	100	100	100											100	100	90	100	100
	80	100	100	100	100											60	100	100	100	100
	100	100	100	100	100											100	100	100	100	100
	100	100	100	100	100											100	100	100	90	100
	100		100	100	100												90	100	100	70
	100			100	100												90	90	100
				100	100												100	100	100
				100	100												100		100
					100												60		100
																			100
	CeA -> BNST - PP ratio (fed)															CeA -> BNST - PP ratio (fasted)
	Animal 1	Animal 2	Animal 3	Animal 4	Animal 5	Mean										Animal 1	Animal 2	Animal 3	Animal 4	Animal 5	Mean
	0.703975	0.798102	0.557048	0.718055	0.354136	0.581281										0.641115	0.566969	0.585891	0.588173	0.561075	0.594992
	0.393808	0.66617	0.994068	0.496121	0.386744											0.430025	0.424475	0.607091	0.305074	0.630725
	0.706242	0.488272	0.375274	0.653886	0.55852											0.422886	0.368446	0.633786	0.148678	0.585173
	0.517597	0.562373	1.94935	0.626901	0.464068											0.659198	0.538153	0.518374	0.596568	0.434725
	0.598487	0.360731	0.518402	0.639689	-											0.354223	0.452246	0.750067	0.632596	0.662749
	0.629303	0.589526	0.609749	0.577381	0.320645											-	0.305581	0.621376	0.572124	0.488082
	0.506766	0.61532	0.52242	0.595696	0.778529											0.380819	0.283088	1.91954	-	0.541636
	0.420641	0.717608	0.470683	0.577634	0.331767											-	0.669418	0.677607	1.0686	0.651708
	0.720622	0.647726	0.616839	0.884859	0.398394											0.414412	0.510134	0.526476	0.388758	0.575046
	0.858985	0.517695	0.78368	0.766241	0.371495											0.814137	0.714447	0.984233	0.497757	0.567088
	0.588655		0.5454	0.637774	0.286998												0.674072	1.09743	0.314219	-
	0.419963			0.542088	0.325266												0.906352	0.691876	-
				0.529999	0.34176												0.896552	0.803672	0.499375
				0.433864	0.498471												0.572166		0.291175
					0.389668												-		-
																			0.492114

## Sheet: Fig. 4
a	NPY expression in BNST fed vs. Fasted
	Normalized total fluorescence
	Fed	Fasted
	0.926151	1.42356
	1.33228	1.38684
	0.900611	1.77285
	0.542078	1.15557
	0.712206	1.14856
	0.737755	1.30147
	0.646573	1.19935
	0.761972	1.57941
	0.687188	2.52883
	0.646633	1.12168
	1.28828	1.80561
	2.00649	1.64508
	1.28849
	1.52329
Mean	1	1.50574
d	NPY-KO: AgRP -> BNST fed vs. fasted - Connectivity; Amplitude
	NPY-KO: AgRP -> BNST - Connectivity (fed)															NPY-KO: AgRP -> BNST - Connectivity (fed)
	Animal 1	Animal 2	Animal 3	Animal 4	Animal 5	Animal 6	Animal 7	Animal 8	Animal 9	Animal 10	Animal 11	Animal 12	Sum			Animal 1	Animal 2	Animal 3	Animal 4	Animal 5	Animal 6	Animal 7	Animal 8	Animal 9	Animal 10	Animal 11	Animal 12	Animal 13	Sum
Connected Cells	0	0	2	0	1	0	0	1	1	0	2	0	7		Connected Cells	3	1	0	0	0	0	2	0	1	2	1	0	0	10
Total Cells	9	8	9	7	10	9	15	18	9	13	13	11	131		Total Cells	18	12	14	12	12	16	19	10	8	12	22	20	20	195
	NPY-KO: AgRP -> BNST - Connectivity (fed)															NPY-KO: AgRP -> BNST - Connectivity (fed)
	Animal 1	Animal 2	Animal 3	Animal 4	Animal 5	Animal 6	Animal 7	Animal 8	Animal 9	Animal 10	Animal 11	Animal 12	Sum			Animal 1	Animal 2	Animal 3	Animal 4	Animal 5	Animal 6	Animal 7	Animal 8	Animal 9	Animal 10	Animal 11	Animal 12	Animal 13	Sum
			122.04		105.896			40.0085	89.4165		21.2606		72.1922			32.3868	70.1904					28.1372		50.9644	137.787	286.53			80.2434
			74.5392								52.1851					59.2804						28.6357			28.2796
																69.8853
e	NPY-KO: AgRP -> BNST fed vs. fasted - Latency; Jitter; CV; PP probability
	NPY-KO: AgRP -> BNST - Latency (msec.) (fed)															NPY-KO: AgRP -> BNST - Latency (msec.) (fed)
	Animal 1	Animal 2	Animal 3	Animal 4	Animal 5	Animal 6	Animal 7	Animal 8	Animal 9	Animal 10	Animal 11	Animal 12	Mean			Animal 1	Animal 2	Animal 3	Animal 4	Animal 5	Animal 6	Animal 7	Animal 8	Animal 9	Animal 10	Animal 11	Animal 12	Animal 13	Mean
			7.77		8.496			10.3489	13.7575		12.2417		10.0197			8.90286	12.9633					9.75		12.61	10.632	8.89			10.1088
			9.37375								8.15					10.79						13.0883			5.18133
																8.28
	NPY-KO: AgRP -> BNST - Jitter (fed)															NPY-KO: AgRP -> BNST - Jitter (fasted)
	Animal 1	Animal 2	Animal 3	Animal 4	Animal 5	Animal 6	Animal 7	Animal 8	Animal 9	Animal 10	Animal 11	Animal 12	Mean			Animal 1	Animal 2	Animal 3	Animal 4	Animal 5	Animal 6	Animal 7	Animal 8	Animal 9	Animal 10	Animal 11	Animal 12	Animal 13	Mean
			0.160833		0.063975			0.0718853	0.299065		0.204923		0.157765			0.110545	0.0332785					0.110343		0.260188	0.119231	0.228364			0.179333
			0.242411								0.0612637					0.0363854						0.121048			0.594613
																-
	NPY-KO: AgRP -> BNST - CV (fed)															NPY-KO: AgRP -> BNST -CV (fasted)
	Animal 1	Animal 2	Animal 3	Animal 4	Animal 5	Animal 6	Animal 7	Animal 8	Animal 9	Animal 10	Animal 11	Animal 12	Mean			Animal 1	Animal 2	Animal 3	Animal 4	Animal 5	Animal 6	Animal 7	Animal 8	Animal 9	Animal 10	Animal 11	Animal 12	Animal 13	Mean
			0.524789		0.443785			0.604249	0.788882		0.303637		0.532341			0.766333	0.140859					1.15914		0.567379	0.342712	0.408008			0.796661
			0.855449								0.205595					1.33895						0.81017			1.6364
																-
	NPY-KO: AgRP -> BNST - PP probability (%) (fed)															NPY-KO: AgRP -> BNST - PP probability (%) (fasted)
	Animal 1	Animal 2	Animal 3	Animal 4	Animal 5	Animal 6	Animal 7	Animal 8	Animal 9	Animal 10	Animal 11	Animal 12	Mean			Animal 1	Animal 2	Animal 3	Animal 4	Animal 5	Animal 6	Animal 7	Animal 8	Animal 9	Animal 10	Animal 11	Animal 12	Animal 13	Mean
			100		100			100	40		20		65.7143			60	80					80		0	60	100			44
			80								20					0						0			40
																20
g	NPY-KO: CeA -> BNST fed vs. fasted - Connectivity; Amplitude
	NPY-KO: CeA -> BNST - Connectivity (fed)															NPY-KO: CeA -> BNST - Connectivity (fasted)
	Animal 1	Animal 2	Animal 3			Sum										Animal 1	Animal 2	Animal 3	Animal 4		Sum
Connected Cells	17	18	14			49									Connected Cells	16	9	20	12		57
Total Cells	19	18	14			51									Total Cells	16	9	20	12		57
	NPY-KO: CeA -> BNST - Amplitude (pA) (fed)															NPY-KO: CeA -> BNST - Amplitude (pA) (fasted)
	Animal 1	Animal 2	Animal 3			Mean										Animal 1	Animal 2	Animal 3	Animal 4		Sum
	61.7371	594.116	2063.45			677.778										1351.38	229.614	1936.43	3071.9		1038.42
	173.309	390.656	121.613													305.084	1401.25	1234.47	1512.6
	46.997	653.449	747.528													1181.67	784.821	2590.97	2297.45
	243.652	519.836	483.49													367.523	989.075	1586.12	1935.7
	39.1303	592.865	199.249													979.187	962.891	216.37	1765.84
	910.461	35.7666	1287.87													771.79	1226.04	842.468	1167.42
	1307.8	504.028	1288.54													874.512	504.15	252.533	521.637
	1361.82	172.485	405.609													2078.19	358.307	910.461	2607.33
	658.813	377.594	648.804													2784.67	84.0454	1307.8	1454.65
	1638	754.089	705.139													557.739		1361.63	1410.31
	1309.05	2084.96	648.804													43.7546		658.783	1062.56
	921.57	896.301	409.119													51.7055		1638.06	996.429
	440.735	1106.99	560.944													30.348		1309.08
	547.485	495.361	627.472													460.571		921.356
	134.616	1475.34														1031.31		1037.14
	409.485	590.363														597.198		593.262
	287.781	218.445																457.092
		1058.41																391.724
																		52.7344
																		80.8716
h	NPY-KO: CeA -> BNST fed vs. fasted - Latency; Jitter; CV; PP probability
	NPY-KO: CeA -> BNST - Latency (msec.) (fed)															NPY-KO: CeA -> BNST - Latency (msec.) (fasted)
	Animal 1	Animal 2	Animal 3			Mean										Animal 1	Animal 2	Animal 3	Animal 4		Sum
	4.529	3.109	2.659			3.97312										3.151	3.396	2.96	2.83		3.40176
	6.876	3.441	3.391													4.066	2.983	3.639	2.974
	8.458	2.97444	2.89													3.501	2.774	3.166	2.428
	5.158	3.419	3.559													3.601	2.183	3.05	2.628
	10.5911	3.182	4.146													3.682	2.728	3.199	2.457
	2.844	13.103	2.9													3.268	2.19167	2.927	2.997
	3.328	6.869	2.796													3.322	3.365	3.538	3.592
	3.248	4.06	2.961													3.157	3.986	2.858	2.952
	3.223	3.419	2.489													2.828	3.785	3.283	6.558
	3.117	3.497	2.988													2.952		2.944	3.282
	2.322	2.731	2.54286													5.59875		3.284	3.072
	3.406	3.307	2.714													6.56571		3.105	3.388
	3.32	2.893	2.975													6.35667		2.251
	4.345	3.38	2.466													3.38		3.174
	5.14444	3.258														4.358		3.018
	5.14	3.472														3.452		3.207
	4.589	4.055																3.214
		3.398																3.884
																		4.009
	NPY-KO: CeA -> BNST - Jitter (fed)															NPY-KO: CeA -> BNST - Jitter (fasted)
	Animal 1	Animal 2	Animal 3			Mean										Animal 1	Animal 2	Animal 3	Animal 4		Sum
	0.144193	0.204394	0.0571855			0.113402										0.0738758	0.202923	0.090847	0.0740084		0.114973
	0.297184	0.177845	0.113496													0.0569302	0.0786358	0.0785036	0.0962501
	0.137747	0.0578931	0.105219													0.0379281	0.0743694	0.0733862	0.0975957
	0.0811176	0.0763631	0.088422													0.0893877	0.111249	0.0684261	0.091162
	0.286979	0.0446855	0.297063													0.066659	0.0594048	0.181477	0.0786879
	0.0519739	0.0790714	0.106977													0.0523644	0.0565792	0.0949268	0.0867256
	0.132309	0.281895	0.0839653													0.0354986	0.127076	0.132048	0.143792
	0.0907518	0.0719504	0.0883614													0.0678225	0.152448	0.0489242	0.0786187
	0.131042	0.113349	0.107613													0.110556	0.283434	0.131743	0.0620099
	0.0800847	0.055237	0.0955077													0.0563187		0.0925427	0.10223
	0.0539352	0.0763885	0.0649259													0.206372		0.125922	0.07782
	0.164632	0.0703707	0.0909896													0.192401		0.0797928	0.0636675
	0.0843134	0.080951	0.164139													0.428634		0.0588783
	0.0698268	0.0544107	0.124815													0.0944586		0.175161
	0.0862611	0.0669938														0.112162		0.0904167
	0.187837	0.0715204														0.150679		0.0833338
	0.118555	0.1297																0.0672808
		0.0562635																0.158175
																		0.197547
																		0.493401
	NPY-KO: CeA -> BNST - CV (fed)															NPY-KO: CeA -> BNST - Jitter (fasted)
	Animal 1	Animal 2	Animal 3			Mean										Animal 1	Animal 2	Animal 3	Animal 4		Sum
	0.413745	0.318613	0.113755			0.250808										0.0944965	0.267143	0.112944	0.183285		0.18483
	0.378046	0.308487	0.277285													0.247966	0.177757	0.199991	0.172354
	0.42334	0.182873	0.222861													0.0899019	0.18662	0.0514878	0.076914
	0.375115	0.35262	0.205642													0.235786	0.0971451	0.0838727	0.093461
	0.428708	0.347663	0.768955													0.108008	0.0968674	0.154441	0.134371
	0.141014	0.283183	0.121715													0.0939591	0.0525995	0.151456	0.116774
	0.121354	0.235079	0.123165													0.114455	0.248524	0.288288	0.158484
	0.151905	0.340461	0.23751													0.0840182	0.21138	0.141014	0.0657484
	0.291084	0.24505	0.148095													0.0446175	0.80755	0.121354	0.063118
	0.132188	0.165546	0.264535													0.0816389		0.151843	0.0725623
	0.143889	0.110799	0.127018													0.689968		0.29109	0.108848
	0.129943	0.073741	0.379941													0.394578		0.132173	0.11141
	0.344018	0.208798	0.28766													0.572149		0.143879
	0.261848	0.212359	0.0903507													0.285102		0.129931
	0.364012	0.257949														0.167631		0.0795226
	0.30979	0.171729														0.173266		0.227668
	0.240334	0.382959																0.165681
		0.0728377																0.23917
																		0.526191
																		0.162848
	NPY-KO: CeA -> BNST - PP probability (%) (fed)															NPY-KO: CeA -> BNST - PP probability (%) (fasted)
	Animal 1	Animal 2	Animal 3			Mean										Animal 1	Animal 2	Animal 3	Animal 4		Sum
	100	100	100			98.6667										100	100	100	100		94.4643
	100	100	100													100	100	100	100
	-	-	100													100	100	100	100
	100	100	100													100	100	100	100
	-	100	100													100	100	100	100
	100	40	100													100	100	100	100
	100	100	100													100	100	100	100
	100	100	100													100	100	100	100
	100	100	100													100	-	100	100
	100	100	100													100		100	100
	100	100	100													40		100	100
	100	100	100													20		100	100
	100	100	100													20		100
	100	100	100													100		100
	100	100														100		100
	100	-														100		100
	100	100																100
		100																100
																		10
																		100

## Sheet: Extended Data Fig. 5
c	NPY-KO: AgRP -> BNST fed vs. fasted - Response rate; PP ratio
	NPY-KO: AgRP -> BNST - Response rate (%) (fed)														NPY-KO: AgRP -> BNST - Response rate (%) (fasted)
	Animal 1	Animal 2	Animal 3	Animal 4	Animal 5	Animal 6	Animal 7	Animal 8	Animal 9	Animal 10	Animal 11	Animal 12	Mean		Animal 1	Animal 2	Animal 3	Animal 4	Animal 5	Animal 6	Animal 7	Animal 8	Animal 9	Animal 10	Animal 11	Animal 12	Animal 13	Mean
			100		100			90	80		60		77.1429		77.7778	60					50		30	100	100			56.4444
			80								30				40						66.6667			30
															10
	NPY-KO: AgRP -> BNST - PP ratio (fed)														NPY-KO: AgRP -> BNST - PPR (fasted)
	Animal 1	Animal 2	Animal 3	Animal 4	Animal 5	Animal 6	Animal 7	Animal 8	Animal 9	Animal 10	Animal 11	Animal 12	Mean		Animal 1	Animal 2	Animal 3	Animal 4	Animal 5	Animal 6	Animal 7	Animal 8	Animal 9	Animal 10	Animal 11	Animal 12	Animal 13	Mean
			1.738		1.01784			0.822536	1.11389		1.14286		1.28305		0.665453	0.648802					1.53436		-	0.703669	1.3035			1.10805
			2.24279								0.903448				-						-			2.54226
															0.358333
d	NPY-KO: CeA -> BNST fed vs. fasted - Response rate; PP ratio
	NPY-KO: CeA -> BNST - Response rate (%) (fed)														NPY-KO: CeA -> BNST - Response rate (%) (fasted)
	Animal 1	Animal 2	Animal 3			Mean									Animal 1	Animal 2	Animal 3	Animal 4		Mean
	100	100	100			98.5714									100	100	100	100		98.7135
	100	100	100												100	100	100	100
	50	100	100												100	100	100	100
	100	100	100												100	100	100	100
	90	100	100												100	100	100	100
	100	100	100												100	100	100	100
	100	100	100												100	100	100	100
	100	100	100												100	100	100	100
	100	100	100												100	100	100	100
	100	100	100												100		100	100
	100	100	100												88.89		100	100
	100	100	100												77.78		100	100
	100	100	100												90		100
	100	100	100												100		100
	90	100													100		100
	100	100													100		100
	100	100															100
		100															100
																	100
																	70
	NPY-KO: CeA -> BNST - PP ratio (fed)														NPY-KO: CeA -> BNST - PP ratio (fasted)
	Animal 1	Animal 2	Animal 3			Mean									Animal 1	Animal 2	Animal 3	Animal 4		Mean
	0.615755	0.405604	0.637816			0.534353									0.644149	0.652344	0.621711	0.656615		0.559707
	0.718535	0.465231	0.699563												0.520265	0.414775	0.652536	0.623962
	-	-	0.4152												0.329875	0.441351	0.448279	0.560747
	0.40048	0.821927	0.581638												0.497156	0.63388	0.466286	0.609637
	-	0.623932	1.01339												0.274064	0.592745	0.271767	0.589645
	0.479562	0.577295	0.267207												0.706524	0.578362	0.61728	0.684714
	0.585785	0.32514	0.402764												0.57748	0.420881	0.229589	0.462281
	0.446277	0.458065	0.510695												0.391002	0.489383	0.479498	0.469197
	0.63436	0.405676	0.539185												0.494036	-	0.58612	0.585578
	0.255204	0.594155	0.598784												0.559491		0.44515	0.650327
	0.62688	0.652605	0.603256												0.863719		0.634565	0.412663
	0.580432	0.700493	0.555232												1.58442		0.255424	0.625448
	0.42088	0.611669	0.499738												0.712766		0.626625
	0.426827	0.496276	0.326102												0.292864		0.58105
	0.698439	0.481087													0.480602		0.456274
	0.329325	-													0.579191		0.638985
	0.511633	0.483132															0.394111
		0.562656															0.717903
																	0.823529
																	0.734782

## Sheet: Fig. 5
c	EOM - NPY-WT fed vs. fasted
	Time on open arm (sec.) - fed																	Time on open arm (sec.) - fasted
	Animal 1	Animal 2	Animal 3	Animal 4	Animal 5	Animal 6	Animal 7	Animal 8	Animal 9	Animal 10	Animal 11	Animal 12	Animal 13	Animal 14	Mean			Animal 1	Animal 2	Animal 3	Animal 4	Animal 5	Animal 6	Animal 7	Animal 8	Animal 9	Animal 10	Animal 11	Animal 12	Animal 13	Animal 14	Mean
Object	62.24	201.53	42.35	182.62	105.28	229.31	69.21	100.31	38.08		43.8	6.04	32.81	108.64	94.0169		Object	287.94	330.02	139.39	137.16	195.79	266.53	109.66	118.39	116.27	229.45	128.34	68.23	207.99	283.18	187.024
Food	280.03	203.1	42.87	25.08	42.11	49.99	73.59	37.68	24.56	114.63	49.55	42.64	45.88	86.59	79.8786		Food	344.74	347.73	258.86	336.84	234.7	353.93	218.79	214.86	173.91	218.65	181.51	213.82	132.07	264.01	249.601
	Food intake on open arm (g)
	Animal 1	Animal 2	Animal 3	Animal 4	Animal 5	Animal 6	Animal 7	Animal 8	Animal 9	Animal 10	Animal 11	Animal 12	Animal 13	Animal 14	Mean
Fed	0	0	0	0	0	0	0	0	0	0	0	0	0	0	0
Fasted	0.06	0.11	0.12	0.16	0.1	0.2	0.12	0.12	0.22	0.19	0.1	0.16	0.19	0.25	0.15
d	EOM - NPY-KO fed vs. fasted
	Time on open arm (sec.) - fed										Time on open arm (sec.) - fasted
	Animal 1	Animal 2	Animal 3	Animal 4	Animal 5	Animal 6	Animal 7	Mean			Animal 1	Animal 2	Animal 3	Animal 4	Animal 5	Animal 6	Animal 7	Mean
Object	63.2	112.71	58.25	71.56	154.78	109.83	56.16	89.4986		Object	77.64	96.68	82.67	37.12	59.43	17.44	10.88	54.5514
Food	109.48	107.31	169.39	61.44	40.35	66.95	98.16	93.2971		Food	193.37	22.56	144.91	49.84	68.71	72.27	52.55	86.3157
	Food intake on open arm (g)
	Animal 1	Animal 2	Animal 3	Animal 4	Animal 5	Animal 6	Animal 7	Mean
Fed	0	0	0	0	0	0	0	0
Fasted	0	0	0.11	0	0	0	0	0.0157143
f	EOM - NPY-WT photostimulation
	Time on open arm (sec.)
	Animal 1	Animal 2	Animal 3	Animal 4	Animal 5	Animal 6	Mean
Ctrl	75.26	101.66	61.04	8.37	68.19	233.88	91.4
ON	125.35	84.51	125.29	21.84	116.47	356.02	138.247
g	EOM - NPY-KO photostimulation
	Time on open arm (sec.)
	Animal 1	Animal 2	Animal 3	Animal 4	Animal 5	Animal 6	Mean
Ctrl	21.25	1.61	165.46	0.76	237.79		85.374
ON	72.92	0.32	244.97	0.04	9.19		65.488

## Sheet: Extended Data Fig. 6
a	EOM - NPY-WT fed vs. fasted
	# Food approaches (fed)																	# Food approaches (fasted)
	Animal 1	Animal 2	Animal 3	Animal 4	Animal 5	Animal 6	Animal 7	Animal 8	Mean									Animal 1	Animal 2	Animal 3	Animal 4	Animal 5	Animal 6	Animal 7	Animal 8	Mean
Object	6	11	2	18	11	24	2	5	9.875								Object	20	25	10	5	14	8	-	-	13.6667
Food	11	14	4	2	5	8	10	5	7.375								Food	23	51	34	57	40	55	26	27	39.125
	Total distance (cm) (fed)																	Total distance (cm) (fasted)
	Animal 1	Animal 2	Animal 3	Animal 4	Animal 5	Animal 6	Animal 7	Animal 8	Animal 9	Animal 10	Animal 11	Animal 12	Animal 13	Animal 14	Mean			Animal 1	Animal 2	Animal 3	Animal 4	Animal 5	Animal 6	Animal 7	Animal 8	Animal 9	Animal 10	Animal 11	Animal 12	Animal 13	Animal 14	Mean
Object	840.16	1314.13	538	1595.32	1134.88	1672.76	1194.77	1169.51	848.65		794.62	587.74	1228.36	1836.37	1135.02		Object	1220.55	1462.89	477.4	895.03	728.67	919.56	773.05	613.08	1104.76	2368.12	999.64	1212.59	2279.25	2322.52	1241.22
Food	1216.38	1885.65	761.4	717.74	883.84	814.16	891.17	733.89	931.55	1015.02	913.66	1024.59	832.64	1423.7	1003.24		Food	966.72	730.22	634.16	1361.25	688.19	1004.4	770.19	821.59	783.67	567.38	645	1012.77	843.7	1826.93	904.012
	Total latency (sec.) (fed)																	Total latency (sec.) (fasted)
	Animal 1	Animal 2	Animal 3	Animal 4	Animal 5	Animal 6	Animal 7	Animal 8	Animal 9	Animal 10	Animal 11	Animal 12	Animal 13	Animal 14	Mean			Animal 1	Animal 2	Animal 3	Animal 4	Animal 5	Animal 6	Animal 7	Animal 8	Animal 9	Animal 10	Animal 11	Animal 12	Animal 13	Animal 14	Mean
Object	194.92	117.76	361.66	88.37	169	132.48	128.2	68.53	2.13		43.21	58.21	131.04	117.52	124.079		Object	277.95	301.46	484.21	237.27	250.55	278.39	431.17	558.84	393.65	110.12	311.98	273.71	254.31	253.47	315.506
Food	230.63	110.68	296.47	64.32	165.24	61.77	364.1	293.07	101.92	425.61	214.95	128.76	68.69	72.41	185.616		Food	160.56	346.34	435.93	197.51	294.07	299.99	362.38	433.49	469.05	413.93	402.82	230.55	378.38	210.87	331.134
b	EOM - NPY-KO fed vs. fasted
	# Food approaches (fed)							Mean										# Food approaches (fasted)							Mean
	Animal 1	Animal 2	Animal 3	Animal 4	Animal 5	Animal 6	Animal 7											Animal 1	Animal 2	Animal 3	Animal 4	Animal 5	Animal 6	Animal 7
Object	4	6	4	13	17	15	2	8.71429									Object	3	9	4	1	3	1	1	3.14286
Food	6	12	8	3	5	3	3	5.71429									Food	7	1	16	3	7	8	4	6.57143
	Total distance (cm) (fed)							Mean										Total distance (cm) (fasted)							Mean
	Animal 1	Animal 2	Animal 3	Animal 4	Animal 5	Animal 6	Animal 7											Animal 1	Animal 2	Animal 3	Animal 4	Animal 5	Animal 6	Animal 7
Object	580.67	620.72	379.99	420.78	643.01	913.93	699.32	608.346									Object	526.25	504.6	283.92	513.31	488.4	227.16	87.11	375.821
Food	779.67	621.13	784.81	587.49	376.79	578.46	822.4	650.107									Food	613.92	162.86	575.95	346.85	247.55	378.47	599.02	417.803
	Latency (sec.) (fed)							Mean										Latency (sec.) (fasted)							Mean
	Animal 1	Animal 2	Animal 3	Animal 4	Animal 5	Animal 6	Animal 7											Animal 1	Animal 2	Animal 3	Animal 4	Animal 5	Animal 6	Animal 7
Object	353.58	317.94	284.07	364.18	414.74	149.96	54.01	276.926									Object	361.02	313.95	448.53	174.56	210.47	403.2	252.03	309.109
Food	255.51	392.1	140.2	104.6	188.52	107.52	35.73	174.883									Food	276.39	273.19	328.18	470.73	400.61	422.41	216.87	341.197
c	Refeeding after fasting - NPY-WT vs. NPY-KO
		NPY-WT																				NPY-KO
Time (min)		Animal 1	Animal 2	Animal 3	Animal 4	Animal 5	Animal 6	Animal 7	Animal 8	Animal 9	Animal 10	Animal 11	Animal 12	Animal 13	Animal 14	Animal 15	Animal 16	Mean			Time (min)	Animal 1	Animal 2	Animal 3	Animal 4	Animal 5	Animal 6	Animal 7	Animal 8	Animal 9	Animal 10	Animal 11	Animal 12	Animal 13	Animal 14			Mean
0		0	0	0	0	0	0	0	0	0	0	0	0	0	0	0	0	0			0	0	0	0	0	0	0	0	0	0	0	0	0	0	0			0
20		0.39	0.76	0.46	0.45	0.43	0.27	0.26	0.43	0.74	0.42	0.64	0.43	0.96	0.3	0.29	0.36	0.474375			20	0.23	0.36	0.55	0.29	0.25	0.36	0.11	0.47	0.44	0.56	0.17	0.48	0.51	0.24			0.358571
60		0.5	0.98	0.72	0.58	0.78	0.36	0.3	0.56	1.13	0.79	0.83	0.57	1.38	0.56	0.73	0.83	0.725			60	0.23	0.36	0.55	0.29	0.25	0.4	0.11	0.64	0.46	0.57	0.18	0.89	0.67	0.24			0.417143
c	20' Refeeding after fasting - NPY-WT vs. NPY-KO
		NPY-WT																				NPY-KO
		Animal 1	Animal 2	Animal 3	Animal 4	Animal 5	Animal 6	Animal 7	Animal 8	Animal 9	Animal 10	Animal 11	Animal 12	Animal 13	Animal 14	Animal 15	Animal 16	Mean				Animal 1	Animal 2	Animal 3	Animal 4	Animal 5	Animal 6	Animal 7	Animal 8	Animal 9	Animal 10	Animal 11	Animal 12	Animal 13	Animal 14			Mean
		0.39	0.76	0.46	0.45	0.43	0.27	0.26	0.43	0.74	0.42	0.64	0.43	0.96	0.3	0.29	0.36	0.474375				0.23	0.36	0.55	0.29	0.25	0.36	0.11	0.47	0.44	0.56	0.17	0.48	0.51	0.24			0.358571

[truncated: 2 more sheets: Fig. 6, Extended Data Fig. 7]
